# Supplementary material for: Artificial intelligence for predicting paediatric acute kidney injury: a systematic review and meta-analysis
Source: Clin Kidney J. 2026 Feb 28;19(5):sfag063. doi: 10.1093/ckj/sfag063 (PMC13134450; doi:10.1093/ckj/sfag063)
Supplement: sfag063_Supplemental_Files [file sfag063_supplemental_files.zip]

Archive with 2 entries (2 files):
- Masterchart_AI_Pediatric AKI.xlsx
- Supplementary Document AI AKI.docx
