# Supplementary material for: Artificial intelligence for predicting paediatric acute kidney injury: a systematic review and meta-analysis
Source: Clin Kidney J. 2026 Feb 28;19(5):sfag063. doi: 10.1093/ckj/sfag063 (PMC13134450; doi:10.1093/ckj/sfag063)
Supplement: sfag063_Supplemental_Files [file sfag063_supplemental_files.zip › Masterchart_AI_Pediatric AKI.xlsx]

## Sheet: Masterchart
Author, year	Study title	Study design	Number of center	Geography	Patient population	Data source	mean / Median age	Sample size	Non-AKI	AKI	AKI proportion	AKI definition	Cohorts	sample size	AKI	non-AKI	Number of features	Feature selection method	AI Model	AI Model_category	Demographic features	Pre-operative features	Intra-operative features	Post-operative features	Area under curve	AUC (95% CI)	Sensitivity	Sensitivity (95% CI)	Speficicity	Speficicity (95% CI)	PPV	PPV (95% CI)	NPV	NPV (95% CI)	Accuracy	Accuracy (95% CI)	F1-score	F1-score (95% CI)
Fragasso T et al.,2023	Predicting Acute Kidney Injury with Artificial Intelligence in a Pediatric Cardiac Intensive Care Unit	Retrospective cohort study	single	Italy	Admitted to the PCICU after a cath lab procedure (n=34), cardiac surgery (n=299), cath lab and surgery (n=48), and for medical reasons (n=38)	EHR / EMR	0.45	419	71	348	0.830549	KDIGO	Training
Fragasso T et al.,2023	Predicting Acute Kidney Injury with Artificial Intelligence in a Pediatric Cardiac Intensive Care Unit												Test	419	348	71	36	NA	Random Forest	Random Forest		Yes		Yes	0.93	0.92–0.94	0.71		0.98		0.92		0.92
Nagy M et al., 2024	Predicting pediatric cardiac surgery-associated acute kidney injury using machine learning	Retrospective cohort study	single	USA	Who underwent cardiothoracic surgeries, except for patent ductus arteriosus (PDA) surgeries	EHR / EMR	0.5	81	51	30	0.37037	KDIGO	test	81	30	51	34	SHAP	Light GBM	Gradient boosting	Yes	Yes	Yes	Yes	0.88	0.72–1.00	0.63	0.32-0.96			0.92	0.70-1.00			0.91	0.82–1.00	0.73	0.46–0.99
Hu J et al., 2024	Identification and validation of an explainable prediction model of acute kidney injury with prognostic implications in critically ill children: a prospective multicenter cohort study	Prospective cohort study	multicenter	China	Critically ill children admitted to pediatric intensive care units (PICUs)	EHR / EMR	2.67	288	209	79	0.274306	KDIGO	Int Validation	288	79	209	33	SHAP	Random Forest	Random Forest	Yes	Yes			0.94		0.873		0.904		0.775		0.95		0.896		0.821
Hu J et al., 2024	Identification and validation of an explainable prediction model of acute kidney injury with prognostic implications in critically ill children: a prospective multicenter cohort study												Int Validation	288	79	209			Light GBM	Gradient boosting					0.936		0.899		0.876		0.732		0.958		0.882		0.807
Hu J et al., 2024	Identification and validation of an explainable prediction model of acute kidney injury with prognostic implications in critically ill children: a prospective multicenter cohort study												Int Validation	288	79	209			GBM	Gradient boosting					0.922		0.873		0.866		0.711		0.948		0.868		0.784
Hu J et al., 2024	Identification and validation of an explainable prediction model of acute kidney injury with prognostic implications in critically ill children: a prospective multicenter cohort study												Int Validation	288	79	209			XGboost	Gradient boosting					0.92		0.81		0.919		0.79		0.928		0.889		0.8
Hu J et al., 2024	Identification and validation of an explainable prediction model of acute kidney injury with prognostic implications in critically ill children: a prospective multicenter cohort study												Int Validation	288	79	209			adaptive boosting	ensemble learning technique					0.918		0.835		0.9		0.759		0.935		0.882		0.795
Hu J et al., 2024	Identification and validation of an explainable prediction model of acute kidney injury with prognostic implications in critically ill children: a prospective multicenter cohort study												Int Validation	288	79	209			decision tree						0.908		0.797		0.914		0.778		0.923		0.882		0.788
Hu J et al., 2024	Identification and validation of an explainable prediction model of acute kidney injury with prognostic implications in critically ill children: a prospective multicenter cohort study												Int Validation	288	79	209			extra tree						0.9		0.823		0.876		0.714		0.929		0.861		0.765
Hu J et al., 2024	Identification and validation of an explainable prediction model of acute kidney injury with prognostic implications in critically ill children: a prospective multicenter cohort study												Int Validation	288	79	209			Support Vector Machine	Support Vector Machine					0.84		0.747		0.799		0.584		0.893		0.785		0.656
Hu J et al., 2024	Identification and validation of an explainable prediction model of acute kidney injury with prognostic implications in critically ill children: a prospective multicenter cohort study												Int Validation	288	79	209			Logistic Regression Model	Logistic Regression					0.829		0.696		0.837		0.618		0.879		0.799		0.655
Hu J et al., 2024	Identification and validation of an explainable prediction model of acute kidney injury with prognostic implications in critically ill children: a prospective multicenter cohort study												Int Validation	288	79	209			ANN	Neural network					0.792		0.671		0.88		0.679		0.876		0.823		0.675
Hu J et al., 2024	Identification and validation of an explainable prediction model of acute kidney injury with prognostic implications in critically ill children: a prospective multicenter cohort study												Int Validation	288	79	209			KNN						0.73		0.759		0.608		0.423		0.87		0.649		0.543
Musiał et al., 2024	Assessment of Risk Factors for Acute Kidney Injury with Machine Learning Tools in Children Undergoing Hematopoietic Stem Cell Transplantation	Retrospective cohort study	single	Poland	undergoing their first allogeneic hematopoietic stem cell transplantation (HSCT)	Medical records	8.27	19	7	12	0.631579	pRIFLE		19	12	7	8	feature importance	Random Forest	Random Forest		Yes		Yes	0.8397	0.66-1.00	0.8421				0.8528				0.8421
Sandokji I et al.,2020	A Time-Updated, Parsimonious model to Predict AKI in Hospitalized Children	Retrospective cohort study	multicenter	USA	Hospitalized children with at least two creatinine values measured during admission	EHR / EMR	4.4	8473	7723	750	0.0885165	KDIGO	Derivation	5072	516	4556	10	NA	Genetic algorithm			Yes			0.79	0.77 to 0.81
Sandokji I et al.,2020	A Time-Updated, Parsimonious model to Predict AKI in Hospitalized Children												Derivation	5072	516	4556			Clinical						0.73	0.71 to 0.76
Sandokji I et al.,2020	A Time-Updated, Parsimonious model to Predict AKI in Hospitalized Children												Derivation	5072	516	4556			Lasso	Logistic Regression					0.77	0.75-0.79
Sandokji I et al.,2020	A Time-Updated, Parsimonious model to Predict AKI in Hospitalized Children												Derivation	5072	516	4556			Top AUC						0.76	0.73 to 0.78
Sandokji I et al.,2020	A Time-Updated, Parsimonious model to Predict AKI in Hospitalized Children												Derivation	5072	516	4556			Forward	Logistic Regression					0.78	0.75-0.80
Sandokji I et al.,2020	A Time-Updated, Parsimonious model to Predict AKI in Hospitalized Children												Int Validation	2299	207	2092			Genetic algorithm						0.76	0.72 to 0.79	0.288		0.941		0.124		0.979
Sandokji I et al.,2020	A Time-Updated, Parsimonious model to Predict AKI in Hospitalized Children												Int Validation	2299	207	2092			Clinical						0.72	0.69 to 0.76
Sandokji I et al.,2020	A Time-Updated, Parsimonious model to Predict AKI in Hospitalized Children												Int Validation	2299	207	2092			Lasso	Logistic Regression					0.73	0.69-0.77
Sandokji I et al.,2020	A Time-Updated, Parsimonious model to Predict AKI in Hospitalized Children												Int Validation	2299	207	2092			Top AUC						0.74	0.70 to 0.77
Sandokji I et al.,2020	A Time-Updated, Parsimonious model to Predict AKI in Hospitalized Children												Int Validation	2299	207	2092			Forward	Logistic Regression					0.73	0.69-0.77
Sandokji I et al.,2020	A Time-Updated, Parsimonious model to Predict AKI in Hospitalized Children												Ext Validation	1102	27	1075			Genetic algorithm						0.87	0.81 to 0.92	0.266		0.973		0.066		0.995
Sandokji I et al.,2020	A Time-Updated, Parsimonious model to Predict AKI in Hospitalized Children												Ext Validation	1102	27	1075			Clinical						0.76	0.66 to 0.87
Sandokji I et al.,2020	A Time-Updated, Parsimonious model to Predict AKI in Hospitalized Children												Ext Validation	1102	27	1075			Lasso	Logistic Regression					0.79	0.70-0.88
Sandokji I et al.,2020	A Time-Updated, Parsimonious model to Predict AKI in Hospitalized Children												Ext Validation	1102	27	1075			Top AUC						0.83	0.76 to 0.91
Sandokji I et al.,2020	A Time-Updated, Parsimonious model to Predict AKI in Hospitalized Children												Ext Validation	1102	27	1075			Forward	Logistic Regression					0.84	0.78-0.91
Luo XQ et al., 2023	Machine Learning-Based Prediction of Acute Kidney Injury Following Pediatric Cardiac Surgery:Model Development and Validation Study	Retrospective cohort study	multicenter	China	Undergoing cardiac surgery with cardiopulmonary bypass​	EHR / EMR	1	3863	3248	615	0.159203	KDIGO					27	Combined 4 methods: Least Absolute Shrinkage and Selection Operator (LASSO), Boruta algorithm, random forest-recursive feature elimination, and random forest-filtering​			Yes	Yes
Luo XQ et al., 2023	Machine Learning-Based Prediction of Acute Kidney Injury Following Pediatric Cardiac Surgery:Model Development and Validation Study												Derivation	3278	564	2714			XGBoost	Gradient boosting					0.912	0.899-0.924	0.95		0.583		0.322		0.983
Luo XQ et al., 2023	Machine Learning-Based Prediction of Acute Kidney Injury Following Pediatric Cardiac Surgery:Model Development and Validation Study												Ext Validation	585	51	534			XGBoost	Gradient boosting					0.889	0.844-0.920	0.804		0.805		0.283		0.977
Kong X et al,2023	Acute renal injury after aortic arch reconstruction with cardiopulmonary bypass for children: prediction models by machine learning of a retrospective cohort study	Retrospective cohort study	single	China	Undergoing aortic arch reconstruction with cardiopulmonary bypas	Retrospective data	0.17	134	67	67	0.5	KDIGO and RIFLE criteria	Training Cohort: 80%	108	54	54	15	LASSO	Logistic Regression Model	Logistic Regression	Yes	Yes			0.889	0.825–0.953	0.824		0.807		0.86		0.841		0.547		0.813
Kong X et al,2023	Acute renal injury after aortic arch reconstruction with cardiopulmonary bypass for children: prediction models by machine learning of a retrospective cohort study												Training Cohort: 80%	108	54	54			Light GBM	Gradient boosting					0.797	0.714–0.880	0.661		0.721		0.735		0.775		0.495		0.618
Kong X et al,2023	Acute renal injury after aortic arch reconstruction with cardiopulmonary bypass for children: prediction models by machine learning of a retrospective cohort study												Training Cohort: 80%	108	54	54			GaussianNB (GNB)						0.876	0.807–0.945	0.824		0.836		0.833		0.819		0.558		0.83
Kong X et al,2023	Acute renal injury after aortic arch reconstruction with cardiopulmonary bypass for children: prediction models by machine learning of a retrospective cohort study												Training Cohort: 80%	108	54	54			Multilayer Perceptron (MLP)	Neural network					0.582	0.481–0.683	0.644		0.711		0.59		0.636		0.477		0.69
Kong X et al,2023	Acute renal injury after aortic arch reconstruction with cardiopulmonary bypass for children: prediction models by machine learning of a retrospective cohort study												Training Cohort: 80%	108	54	54			Support Vector Machine	Support Vector Machine					0.731	0.633–0.829	0.679		0.877		0.513		0.619		0.406		0.8
Kong X et al,2023	Acute renal injury after aortic arch reconstruction with cardiopulmonary bypass for children: prediction models by machine learning of a retrospective cohort study												Training Cohort: 80%	108	54	54			XGboost	Gradient boosting					0.878	0.811–0.944	0.812		0.836		0.821		0.839		0.501		0.792
Kong X et al,2023	Acute renal injury after aortic arch reconstruction with cardiopulmonary bypass for children: prediction models by machine learning of a retrospective cohort study												Testing Cohort: 20%	26	13	13			Logistic Regression Model	Logistic Regression					0.84	0.675–0.996	0.792		0.795		0.851		0.796		0.547		0.778
Kong X et al,2023	Acute renal injury after aortic arch reconstruction with cardiopulmonary bypass for children: prediction models by machine learning of a retrospective cohort study												Testing Cohort: 20%	26	13	13			Light GBM	Gradient boosting					0.717	0.519–0.912	0.584		0.839		0.555		N/A		0.495		0.574
Kong X et al,2023	Acute renal injury after aortic arch reconstruction with cardiopulmonary bypass for children: prediction models by machine learning of a retrospective cohort study												Testing Cohort: 20%	26	13	13			GaussianNB (GNB)						0.795	0.612–0.978	0.744		0.835		0.681		0.733		0.558		0.746
Kong X et al,2023	Acute renal injury after aortic arch reconstruction with cardiopulmonary bypass for children: prediction models by machine learning of a retrospective cohort study												Testing Cohort: 20%	26	13	13			Multilayer Perceptron (MLP)	Neural network					0.619	0.396–0.835	0.6		0.767		0.611		0.66		0.477		0.66
Kong X et al,2023	Acute renal injury after aortic arch reconstruction with cardiopulmonary bypass for children: prediction models by machine learning of a retrospective cohort study												Testing Cohort: 20%	26	13	13			Support Vector Machine	Support Vector Machine					0.702	0.480–0.920	0.68		0.777		0.716		0.712		0.501		0.689
Kong X et al,2023	Acute renal injury after aortic arch reconstruction with cardiopulmonary bypass for children: prediction models by machine learning of a retrospective cohort study												Testing Cohort: 20%	26	13	13			XGBoost	Gradient boosting					0.743	0.552–0.933	0.812		0.836		0.821		0.839		0.501		0.792
Zeng X et al., 2022	A time-aware attention model for prediction of acute kidney injury after pediatric cardiac surgery	Retrospective cohort study	single	China	Undergoing congenital heart surgery	Pediatric Intensive Care (PIC) database	1	3386	3055	331	0.0977555	KDIGO	training, calibrating, and testing	3386	331	3055	83	SHAP			Yes	Yes	Yes
Zeng X et al., 2022	A time-aware attention model for prediction of acute kidney injury after pediatric cardiac surgery												training, calibrating, and testing	3386	331	3055			Logistic Regression Model	Logistic Regression					0.795	0.793-0.796	0.706	0.693-0.718							0.731	0.729-0.732
Zeng X et al., 2022	A time-aware attention model for prediction of acute kidney injury after pediatric cardiac surgery												training, calibrating, and testing	3386	331	3055			Support Vector Machine	Support Vector Machine					0.817	0.816-0.819	0.79	0.788-0.792							0.759	0.758-0.761
Zeng X et al., 2022	A time-aware attention model for prediction of acute kidney injury after pediatric cardiac surgery												training, calibrating, and testing	3386	331	3055			LSTM	Neural network					0.775	0.774-0.777	0.708	0.700-0.715							0.719	0.718-0.721
Zeng X et al., 2022	A time-aware attention model for prediction of acute kidney injury after pediatric cardiac surgery												training, calibrating, and testing	3386	331	3055			gate recurrent units	Neural network					0.806	0.804-0.808	0.713	0.702-0.724							0.737	0.735-0.739
Zeng X et al., 2022	A time-aware attention model for prediction of acute kidney injury after pediatric cardiac surgery												training, calibrating, and testing	3386	331	3055			Dipole						0.794	0.792-0.795	0.766	0.761-0.771							0.726	0.725-0.728
Zeng X et al., 2022	A time-aware attention model for prediction of acute kidney injury after pediatric cardiac surgery												training, calibrating, and testing	3386	331	3055			RETAIN	Neural network					0.799	0.798-0.801	0.705	0.697-0.714							0.73	0.728-0.731
Zeng X et al., 2022	A time-aware attention model for prediction of acute kidney injury after pediatric cardiac surgery												training, calibrating, and testing	3386	331	3055			time-aware attention-based RNN (a time-aware RNN to embed time information and a time-aware key-query attention mechanism to identify the key time steps among patients’ historical events in their electronic health record data in the proposed model)	Neural network					0.874	0.873-0.875	0.813	0.811-0.815							0.798	0.797-0.800
Dong J et al., 2021	Machine learning model for early prediction of acute kidney injury (AKI) in pediatric critical care	Retrospective cohort study	multicenter	USA and UK	critical care patients	EHR / EMR	4	16863	14941	1922	0.113977	KDIGO	derivation (70%), validation (15%), and holdout testing (15%) datasets​	16863	1922	14941	15	NA	age-dependent ensemble machine learning model	ensemble learning technique		Yes	Yes		0.75		0.27		0.96		0.44		0.91
Hayward et al., 2023	Oxygen delivery in pediatric cardiac surgery and its association with acute kidney injury using machine learning	Retrospective cohort study	single	UK	cardiac surgery with cardiopulmonary bypass for congenital heart disease	NICOR (National Institute for Cardiovascular Outcomes Research) - validated dataset	0.58	396	294	102	0.257576	KDIGO		396	102	294	7	Random forest variable importance plot and multicollinearity testing.	Random Forest	Random Forest	Yes	Yes			0.67										0.66
Hayward et al., 2023	Oxygen delivery in pediatric cardiac surgery and its association with acute kidney injury using machine learning													396	102	294			Logistic Regression Model	Logistic Regression					0.6										0.65
Musiał, K et al.,2023	KIM-1, IL-18, and NGA, in Machine Learning Prediction of Kidney Injury among Children Undergoing Hematopoietic Stem Cell Transplantation-A Pilot Study	Prospective cohort study	single	Poland	Undergoing first allogeneic HSCT included before undergoing conditioning therapy	clinical and laboratory data	4.5	27	23	4	0.148148	pRIFLE # This study incorporated other markers- AKI was characterized by changes in serum creatinine or eGFR and incorporates KIM-1, IL-18, and NGAL, to diagnose subclinical AKI when functional markers (serum creatinine or eGFR) do not show significant changes.	Training	27	4	23	3	recursive feature selection	Random Forest	Random Forest					0.8333		0.8				0.8667				0.8
